# Supplementary material for: Is Trust for Sale? The Effectiveness of Financial Compensation for Repairing Competence- versus Integrity-Based Trust Violations
Source: PLoS One. 2015 Dec 29;10(12):e0145952. doi: 10.1371/journal.pone.0145952 (PMC4694657; doi:10.1371/journal.pone.0145952)
Supplement: S1 Datafile — Data file with raw data of Study 1. (TXT) [file pone.0145952.s001.txt]

PPN; VIOLATION; COMPENSATION; SEX; AGE; TRUST_01; TRUST_02; TRUST_03; TRUST_04; TRUST_05; TRUST_06; MANCHECK_COMPETENCE; MANCHECK_INTEGRITY; MANCHECK_COMPENSATION; CHECK_VIOLATION; CHECK_COMPENSATION; CHECK_01; CHECK_02
1,00	1,00	3,00	1	27	6	3	2	5	6	5	6	2	7	1	3	1	1
2,00	2,00	1,00	1	25	1	7	7	1	7	1	7	7	8	2	1	1	1
3,00	1,00	1,00	1	42	1	7	7	1	7	1	5	5	1	1	2	1	1
4,00	2,00	2,00	2	38	2	6	6	2	6	2	2	6	5	2	2	1	1
5,00	1,00	2,00	1	24	5	3	2	6	2	6	7	2	1	1	2	1	1
6,00	2,00	3,00	1	45	1	7	7	1	7	1	1	7	7	2	3	1	1
7,00	2,00	3,00	1	29	2	6	6	2	6	1	1	7	6	2	3	1	1
8,00	2,00	2,00	1	35	2	6	5	2	5	2	1	7	1	2	2	1	1
9,00	2,00	1,00	1	50	1	7	7	1	7	1	1	7	8	2	1	1	1
10,00	1,00	1,00	1	27	2	6	5	2	5	2	6	2	8	1	1	1	1
11,00	1,00	2,00	1	42	4	2	3	5	3	5	7	2	1	1	2	1	1
12,00	1,00	3,00	2	25	6	2	2	6	2	6	7	2	7	1	3	1	1
13,00	1,00	3,00	2	31	5	2	2	5	2	5	7	2	7	1	3	1	1
14,00	2,00	1,00	2	32	1	7	7	1	7	1	4	7	8	2	1	1	1
15,00	2,00	3,00	1	32	2	6	6	2	6	4	1	7	7	2	3	1	1
16,00	1,00	1,00	2	39	2	6	4	2	4	2	6	2	8	1	1	1	1
17,00	1,00	2,00	2	45	1	7	1	1	7	1	5	5	1	1	2	1	1
18,00	1,00	3,00	2	38	4	4	2	5	2	6	4	2	7	1	3	1	1
19,00	2,00	1,00	1	42	2	6	6	2	6	2	1	7	8	2	1	1	1
20,00	2,00	2,00	1	30	2	6	7	2	7	2	1	7	1	2	2	1	1
21,00	2,00	3,00	1	27	1	7	7	1	7	2	6	6	7	2	3	1	1
22,00	1,00	1,00	2	52	2	6	4	2	5	2	7	3	8	1	1	1	1
23,00	1,00	3,00	1	30	5	3	2	5	1	6	7	2	6	1	3	1	1
24,00	2,00	1,00	2	33	1	7	7	1	7	1	7	1	8	2	1	1	1
25,00	2,00	2,00	1	27	1	7	7	1	7	1	1	7	1	2	2	1	1
26,00	2,00	3,00	2	46	2	6	7	1	7	1	1	7	7	2	3	1	1
27,00	1,00	2,00	1	59	6	2	1	6	2	7	6	4	1	1	2	1	1
28,00	1,00	1,00	1	57	1	7	7	1	7	1	7	1	8	1	1	1	1
29,00	2,00	1,00	1	35	1	7	7	2	7	2	2	7	8	2	1	1	1
30,00	1,00	3,00	1	29	5	2	1	6	1	7	5	1	7	1	3	1	1
31,00	2,00	2,00	1	54	2	6	6	2	6	3	2	7	1	2	2	1	1
32,00	2,00	3,00	2	27	6	5	5	6	6	3	6	6	7	1	3	1	1
33,00	1,00	1,00	1	28	5	3	5	5	5	6	6	5	5	1	1	1	1
34,00	1,00	2,00	1	28	4	1	1	5	1	6	7	1	1	1	2	1	1
35,00	1,00	3,00	1	46	5	3	5	5	3	5	5	5	6	1	3	1	1
36,00	2,00	1,00	1	26	1	7	7	1	7	1	2	7	8	2	1	1	1
37,00	2,00	2,00	2	36	4	4	5	4	5	3	4	6	1	2	2	1	1
38,00	2,00	3,00	1	35	1	7	7	1	7	1	1	7	7	2	3	1	1
39,00	1,00	2,00	2	32	4	2	2	4	2	5	7	1	1	1	2	1	1
40,00	1,00	1,00	1	32	3	6	5	3	5	4	6	5	8	1	1	1	1
41,00	1,00	3,00	1	64	6	2	1	6	1	7	7	1	7	1	3	1	1
42,00	2,00	1,00	1	30	1	6	6	2	7	1	1	7	8	2	1	1	1
43,00	2,00	2,00	1	26	1	7	6	1	6	1	6	6	1	2	2	1	1
44,00	2,00	3,00	1	33	1	7	7	1	7	1	2	7	7	2	3	1	1
45,00	1,00	2,00	1	48	5	1	1	5	1	6	7	1	1	1	2	1	1
46,00	1,00	1,00	1	27	3	6	6	2	5	3	7	3	8	1	1	1	1
47,00	1,00	3,00	1	36	4	4	4	4	4	4	7	1	7	1	3	1	1
48,00	2,00	1,00	2	54	2	6	7	2	6	2	3	7	8	2	1	1	1
49,00	2,00	2,00	1	26	5	5	4	3	6	3	5	4	1	2	2	1	1
50,00	1,00	2,00	1	26	6	2	5	4	4	4	7	3	1	1	2	1	1
51,00	2,00	3,00	2	31	2	6	6	2	6	3	1	7	7	2	3	1	1
52,00	1,00	1,00	2	25	1	7	3	1	3	4	7	3	8	1	1	1	1
53,00	1,00	2,00	1	35	4	4	2	4	2	5	6	1	1	1	2	1	1
54,00	2,00	1,00	1	21	1	7	7	1	7	1	1	7	8	2	1	1	1
55,00	1,00	3,00	1	60	6	1	1	1	1	7	7	1	7	1	3	1	1
56,00	2,00	2,00	2	31	1	7	6	1	6	1	1	7	1	2	2	1	1
57,00	2,00	3,00	2	40	1	7	7	1	7	1	1	7	7	2	3	1	1
58,00	1,00	1,00	1	29	1	7	3	2	4	2	7	3	8	1	1	1	1
59,00	1,00	2,00	2	30	4	4	4	4	4	5	4	4	5	1	2	0	1
60,00	2,00	1,00	1	28	1	7	7	1	7	2	1	7	8	2	1	1	1
61,00	2,00	3,00	1	33	4	4	4	4	4	4	4	4	7	2	3	1	1
62,00	1,00	1,00	1	36	2	6	4	4	3	5	6	4	8	1	1	1	1
63,00	2,00	2,00	1	28	4	4	4	4	4	4	4	4	1	2	2	0	1
64,00	1,00	3,00	2	34	4	3	3	4	4	5	5	3	6	2	3	1	1
65,00	2,00	1,00	1	63	1	7	7	1	7	1	4	7	8	2	1	1	1
66,00	1,00	2,00	1	46	5	3	2	5	2	6	7	1	1	1	2	1	1
67,00	2,00	2,00	1	24	1	7	7	1	7	1	1	7	1	2	2	1	1
68,00	2,00	3,00	1	23	1	7	7	1	7	2	1	7	7	2	3	1	1
69,00	1,00	1,00	1	32	7	1	1	7	1	7	7	1	8	1	1	1	1
70,00	1,00	2,00	1	29	5	3	4	4	4	5	6	2	1	1	2	1	1
71,00	1,00	3,00	2	33	4	2	3	4	3	4	5	2	6	1	3	1	1
72,00	2,00	1,00	1	26	1	7	7	1	7	1	5	6	6	2	1	1	1
73,00	2,00	2,00	2	40	3	5	5	3	4	4	1	7	1	2	2	1	1
74,00	2,00	3,00	1	27	3	5	5	3	5	3	2	7	5	2	3	1	1
75,00	1,00	1,00	1	26	1	7	5	1	5	3	7	6	8	1	1	1	1
76,00	1,00	2,00	1	33	3	5	4	4	4	4	3	5	4	2	1	1	1
77,00	1,00	3,00	2	56	6	1	4	6	4	6	6	5	7	1	3	1	1
78,00	2,00	3,00	1	37	3	4	5	4	5	3	2	7	6	2	3	1	1
79,00	1,00	1,00	1	21	1	6	7	1	6	2	6	3	8	1	1	1	1
80,00	2,00	1,00	2	42	1	7	7	1	7	1	7	7	8	2	1	1	1
81,00	2,00	2,00	2	42	1	7	7	1	7	2	7	7	1	2	2	1	1
82,00	1,00	2,00	1	23	2	2	7	2	7	2	2	7	2	2	2	1	1
83,00	1,00	3,00	1	24	2	7	4	2	6	3	6	4	6	1	3	1	1
84,00	2,00	1,00	2	34	1	7	7	1	7	1	1	7	8	2	1	1	1
85,00	2,00	2,00	2	28	1	7	7	1	7	1	3	6	3	2	2	1	1
86,00	1,00	1,00	1	34	1	6	6	2	6	2	6	3	8	1	1	1	1
87,00	1,00	2,00	2	27	7	1	3	6	3	7	4	5	8	1	2	1	1
88,00	1,00	3,00	1	50	6	2	2	6	2	6	6	2	7	1	3	1	1
89,00	2,00	1,00	1	36	1	7	7	1	7	1	2	7	8	2	1	1	1
90,00	2,00	2,00	2	56	4	2	2	5	2	6	6	3	1	1	2	1	1
91,00	1,00	1,00	1	30	2	6	5	2	5	3	7	3	8	1	1	1	1
92,00	2,00	3,00	2	45	1	7	7	1	7	1	1	7	7	2	3	1	1
93,00	1,00	3,00	2	23	4	4	5	4	5	4	7	5	5	1	3	0	1
94,00	1,00	2,00	1	47	7	7	7	1	7	1	7	7	1	1	2	1	1
95,00	2,00	1,00	1	26	1	7	7	1	7	1	1	7	8	2	1	1	1
96,00	2,00	2,00	2	24	2	6	6	2	5	3	3	6	5	2	1	1	1
97,00	1,00	1,00	1	35	1	1	6	1	6	2	6	2	8	1	1	1	1
98,00	2,00	3,00	1	28	5	3	2	5	2	5	6	2	7	1	3	1	1
99,00	1,00	3,00	2	33	6	1	2	6	2	7	5	1	7	1	3	1	1
100,00	2,00	1,00	1	29	1	7	7	1	7	1	1	7	8	2	1	1	1
101,00	2,00	2,00	1	23	2	3	7	2	6	2	2	6	1	2	2	1	1
102,00	2,00	3,00	1	35	1	7	6	1	6	2	2	7	7	2	3	1	1
103,00	1,00	1,00	2	36	2	6	5	2	6	2	5	4	8	1	1	1	1
104,00	1,00	2,00	1	34	5	2	3	6	2	5	7	1	1	1	2	1	1
105,00	1,00	3,00	2	25	4	3	5	4	3	5	5	3	7	1	3	1	1
106,00	2,00	1,00	2	31	1	7	7	1	7	1	1	7	8	2	1	1	1
107,00	2,00	2,00	2	20	4	4	5	4	6	4	5	4	4	1	2	1	1
108,00	2,00	3,00	1	42	5	7	4	4	4	4	1	7	7	2	3	1	1
109,00	1,00	2,00	1	59	3	5	4	4	4	3	5	2	6	1	2	1	1
110,00	1,00	1,00	1	50	2	6	2	4	1	6	7	1	8	1	1	1	1
111,00	1,00	3,00	1	35	5	1	1	5	2	7	7	1	7	1	3	1	1
112,00	2,00	1,00	1	28	3	4	5	3	5	4	4	6	8	2	1	1	1
113,00	2,00	2,00	2	45	1	7	7	1	7	4	1	7	1	2	2	1	1
114,00	2,00	3,00	2	53	1	7	7	1	7	1	1	7	7	2	3	1	1
115,00	1,00	2,00	1	24	5	1	1	5	1	5	7	1	1	1	2	1	1
116,00	1,00	1,00	2	65	2	6	3	2	4	6	7	2	8	1	1	1	1
117,00	1,00	3,00	2	38	6	2	2	6	2	7	7	1	7	1	3	1	1
118,00	2,00	1,00	1	21	1	7	6	1	6	1	1	7	8	2	1	1	1
119,00	2,00	2,00	2	38	1	7	7	1	7	1	2	7	1	2	2	1	1
120,00	2,00	3,00	2	25	2	5	6	3	6	2	5	7	4	2	3	1	1
121,00	1,00	1,00	1	27	1	7	5	2	2	1	6	3	8	1	1	1	1
122,00	1,00	2,00	2	54	4	2	2	6	2	5	7	1	1	1	2	1	1
123,00	1,00	3,00	2	21	3	5	2	4	3	5	6	2	7	1	3	1	1
124,00	2,00	1,00	1	28	1	1	6	1	6	1	2	7	8	2	1	1	1
125,00	2,00	2,00	1	28	4	4	5	4	5	4	4	7	1	2	2	1	1
126,00	1,00	1,00	1	26	1	5	4	3	5	3	5	1	8	1	1	1	1
127,00	2,00	3,00	1	26	6	2	2	6	2	6	3	6	6	1	3	1	1
128,00	1,00	2,00	1	42	5	3	2	5	3	5	7	1	1	1	2	1	1
129,00	2,00	1,00	1	55	1	1	7	1	7	1	1	4	1	2	1	1	1
130,00	1,00	3,00	1	37	6	1	1	6	1	7	7	1	7	1	3	1	1
131,00	2,00	2,00	1	55	2	6	5	2	6	1	2	5	2	2	2	1	1
132,00	2,00	3,00	1	29	1	7	7	1	7	7	4	7	5	2	3	1	1
133,00	1,00	1,00	2	53	4	3	4	5	3	5	7	2	8	1	1	1	1
134,00	1,00	2,00	2	52	6	2	2	6	2	6	7	1	1	1	2	1	1
135,00	1,00	3,00	2	38	5	3	3	4	1	5	7	2	7	1	3	1	1
136,00	2,00	1,00	2	29	3	5	6	2	5	2	4	7	8	2	1	1	1
137,00	2,00	2,00	2	51	1	7	7	1	7	1	1	7	1	2	2	1	1
138,00	2,00	3,00	1	29	1	7	7	1	7	1	1	7	7	2	3	1	1
139,00	1,00	1,00	1	26	6	5	3	5	6	5	6	6	8	1	1	0	0
140,00	1,00	3,00	1	27	7	1	1	7	1	7	7	1	7	1	3	1	1
141,00	2,00	1,00	2	35	1	7	7	1	7	1	4	5	8	2	1	1	1
