# Supplementary material for: Is Trust for Sale? The Effectiveness of Financial Compensation for Repairing Competence- versus Integrity-Based Trust Violations
Source: PLoS One. 2015 Dec 29;10(12):e0145952. doi: 10.1371/journal.pone.0145952 (PMC4694657; doi:10.1371/journal.pone.0145952)
Supplement: S2 Datafile — Data file with raw data of Study 2. (TXT) [file pone.0145952.s002.txt]

PPN	CONDITIE	VIOLATION	COMPENSATION	SEX	AGE	TRUST_BEHAVIOR	MANCHECK_COMPETENCE	MANCHECK_INTEGRITY	MANCHECK_COMPENSATION
1	1	0	0	2	18	0	2	4	7
2	2	0	1	2	18	1	2	4	6
3	3	0	2	1	19	1	5	3	7
4	4	1	0	2	18	0	6	3	1
5	5	1	1	2	18	0	2	3	4
6	6	1	2	2	19	0	4	4	5
7	2	0	1	1	17	0	6	5	5
8	1	0	0	2	18	1	4	4	7
9	4	1	0	2	18	1	2	2	1
10	3	0	2	2	19	1	5	5	6
11	6	1	2	1	18	1	6	6	4
12	1	0	0	2	18	1	2	5	7
13	2	0	1	1	18	0	6	5	4
14	3	0	2	1	18	0	5	3	6
15	4	1	0	2	17	1	5	3	1
16	5	1	1	2	18	0	5	4	3
17	6	1	2	1	19	0	6	2	4
18	1	0	0	2	18	0	5	5	7
19	2	0	1	2	42	1	6	6	7
20	3	0	2	2	17	1	1	4	7
21	4	1	0	2	18	0	3	4	7
22	5	1	1	2	18	0	7	1	4
23	6	1	2	2	18	0	3	3	5
24	1	0	0	1	18	0	2	3	1
25	2	0	1	2	20	1	5	4	6
26	3	0	2	2	18	1	3	4	6
27	4	1	0	2	23	0	4	3	1
28	5	1	1	2	18	0	5	4	5
29	6	1	2	1	18	0	7	4	7
30	1	0	0	2	18	1	1	4	4
31	2	0	1	2	18	1	2	4	3
32	3	0	2	2	18	1	5	4	7
33	4	1	0	2	17	0	2	4	1
34	5	1	1	2	18	1	2	5	7
35	6	1	2	2	18	0	7	3	6
36	1	0	0	2	18	0	5	4	1
37	2	0	1	1	18	0	6	4	5
38	3	0	2	2	19	1	3	4	7
39	4	1	0	2	17	1	5	4	1
40	5	1	1	2	18	0	7	1	4
41	6	1	2	1	20	1	5	2	7
42	1	0	0	2	23	1	3	4	7
43	2	0	1	2	18	1	4	4	5
44	3	0	2	1	19	1	3	3	7
45	4	1	0	1	18	0	5	4	7
46	5	1	1	1	18	0	2	2	1
47	6	1	2	2	18	0	6	1	6
48	1	0	0	2	18	0	5	4	4
49	2	0	1	2	18	1	2	4	5
50	3	0	2	2	18	1	3	4	6
51	4	1	0	2	17	0	6	2	7
52	5	1	1	2	18	0	2	1	4
53	6	1	2	2	18	0	6	2	4
54	1	0	0	1	18	0	2	4	1
55	2	0	1	1	18	1	3	4	3
56	3	0	2	1	18	1	3	4	6
57	4	1	0	1	18	0	6	5	7
58	5	1	1	1	18	1	6	2	4
59	6	1	2	2	17	1	6	4	6
60	1	0	0	2	18	0	5	5	1
61	2	0	1	2	20	1	5	4	6
62	3	0	2	2	18	1	5	4	6
63	4	1	0	2	18	0	6	2	2
64	5	1	1	2	18	0	6	4	4
65	6	1	2	2	18	0	1	4	6
66	1	0	0	2	23	0	1	6	1
67	2	0	1	2	18	0	3	3	6
68	3	0	2	2	18	1	4	5	6
69	4	1	0	1	22	1	3	4	1
70	5	1	1	1	18	0	4	2	4
71	6	1	2	2	19	0	6	3	6
72	1	0	0	2	18	1	2	4	1
73	2	0	1	2	33	0	3	5	3
74	3	0	2	2	19	1	3	4	6
75	4	1	0	2	18	1	5	5	4
76	5	1	1	2	18	0	6	4	5
77	6	1	2	2	18	1	5	4	4
78	1	0	0	2	18	0	4	4	1
79	2	0	1	2	17	1	3	5	5
80	3	0	2	2	17	1	4	4	7
81	4	1	0	2	18	0	6	4	7
82	5	1	1	1	18	1	7	2	7
83	6	1	2	2	18	1	5	5	6
84	1	0	0	2	18	1	1	5	1
85	2	0	1	2	18	1	4	3	6
86	3	0	2	1	19	1	2	5	6
87	4	1	0	2	17	1	3	5	1
88	5	1	1	2	19	1	4	4	4
89	6	1	2	1	22	0	6	2	6
90	1	0	0	2	18	1	3	3	1
91	2	0	1	2	19	1	4	4	5
92	3	0	2	2	18	1	3	4	7
93	4	1	0	1	20	1	6	2	2
94	5	1	1	1	18	1	5	5	5
95	6	1	2	1	22	0	7	2	6
96	1	0	0	1	24	0	2	6	7
97	2	0	1	1	20	1	3	5	6
98	3	0	2	2	17	1	4	5	6
99	5	1	1	2	18	1	4	4	5
100	6	1	2	2	18	1	6	4	6
101	1	0	0	2	18	0	3	3	7
102	2	0	1	2	18	1	4	4	5
103	3	0	2	2	19	1	4	5	6
104	4	1	0	2	18	0	6	2	7
105	5	1	1	2	18	0	1	6	4
106	6	1	2	1	18	1	4	2	6
107	1	0	0	2	24	1	1	5	1
108	2	0	1	2	18	1	1	4	6
109	3	0	2	2	18	0	3	4	5
110	4	1	0	1	18	0	5	5	6
111	5	1	1	2	19	0	3	7	4
112	6	1	2	2	18	0	6	6	6
113	1	0	0	1	21	1	2	3	1
114	2	0	1	2	18	1	4	4	6
115	3	0	2	2	18	1	3	3	7
116	4	1	0	2	18	0	3	5	1
117	5	1	1	2	18	0	7	1	5
118	6	1	2	2	18	0	6	2	7
119	1	0	0	2	18	0	1	4	1
120	2	0	1	2	18	1	3	4	5
121	3	0	2	2	18	1	2	5	6
122	4	1	0	2	18	0	7	4	1
123	5	1	1	1	19	0	7	4	3
124	6	1	2	2	18	0	5	3	7
125	1	0	0	2	17	1	3	4	7
126	2	0	1	2	18	1	3	4	5
127	3	0	2	2	18	1	3	4	6
128	4	1	0	1	18	0	5	1	1
129	5	1	1	2	19	1	2	4	4
130	6	1	2	2	18	0	5	3	7
131	1	0	0	1	18	0	1	1	1
132	2	0	1	2	18	1	2	4	4
133	3	0	2	2	19	1	4	4	5
134	4	1	0	2	18	0	2	3	1
135	5	1	1	2	18	0	2	2	5
136	6	1	2	1	23	1	1	4	7
137	2	0	1	2	18	1	4	5	7
