# Supplementary material for: Is Trust for Sale? The Effectiveness of Financial Compensation for Repairing Competence- versus Integrity-Based Trust Violations
Source: PLoS One. 2015 Dec 29;10(12):e0145952. doi: 10.1371/journal.pone.0145952 (PMC4694657; doi:10.1371/journal.pone.0145952)
Supplement: S1 Syntax — Syntax file of Study 1. (SPS) [file pone.0145952.s008.sps]

* Manuscript: Is Trust for Sale? The Effectiveness of Financial Compensation for Repairing Competence- versus Integrity-Based Trust Violations
* Journal: Plos one

** SYNTAX Study 1 (Scenerio study - general context)
______

*Check questions:
--> recode CHECK_VIOLATION into  REC_CHECK_VIOLATION (0 = incorrect en 1 = correct)
--> recode CHECK_COMPENSATION into REC_CHECK_COMPENSATION (0 = incorrect en 1 = correct)


* age en sex

DESCRIPTIVES VARIABLES=age
  /STATISTICS=MEAN STDDEV MIN MAX.

FREQUENCIES VARIABLES=sex
  /ORDER=ANALYSIS.


*Compute check total

COMPUTE CHECK_TOTAAL=CHECK_01 + CHECK_02 + REC_CHECK_VIOLATION + REC_CHECK_COMPENSATION.


*Filter for anayses (deselect participants who were not able to answer all check questions correctly

USE ALL.
COMPUTE filter_analyses=(CHECK_TOTAAL = 4).
VARIABLE LABELS filter_analyses 'CHECK_TOTAAL = 4 (FILTER)'.
VALUE LABELS filter_analyses 0 'Not Selected' 1 'Selected'.
FORMATS filter_analyses (f1.0).
FILTER BY filter_analyses.
EXECUTE.


* trusting scale

RECODE TRUST_02 TRUST_03 TRUST_05 (1=7) (2=6) (3=5) (4=4) (5=3) (6=2) (7=1) INTO TRUST_02R TRUST_03R TRUST_05R.

COMPUTE TRUST_SCALE=MEAN(TRUST_01,TRUST_02R,TRUST_03R,TRUST_04,TRUST_05R,TRUST_06).

DESCRIPTIVES VARIABLES=TRUST_SCALE
  /STATISTICS=MEAN STDDEV MIN MAX.

RELIABILITY
  /VARIABLES=TRUST_01 TRUST_02R TRUST_03R TRUST_04 TRUST_05R TRUST_06
  /SCALE('ALL VARIABLES') ALL
  /MODEL=ALPHA.


* ANOVAS

* COMPETENCE MANIPULATION CHECK

UNIANOVA 
MANCHECK_COMPETENCE
 BY VIOLATION COMPENSATION
  /METHOD=SSTYPE(3)
  /INTERCEPT=INCLUDE
  /PRINT=DESCRIPTIVE ETASQ DESCRIPTIVE
  /CRITERIA=ALPHA(.05)
  /DESIGN=VIOLATION COMPENSATION VIOLATION*COMPENSATION.

* INTEGRITY  MANIPULATION CHECK

UNIANOVA 
MANCHECK_INTEGRITY
 BY VIOLATION COMPENSATION
  /METHOD=SSTYPE(3)
  /INTERCEPT=INCLUDE
  /PRINT=DESCRIPTIVE ETASQ DESCRIPTIVE
  /CRITERIA=ALPHA(.05)
  /DESIGN=VIOLATION COMPENSATION VIOLATION*COMPENSATION.


* filter compensation manipulatie check (additionally deselect no compensation condition)

COMPUTE filter_comp=( CHECK_TOTAAL = 4 & COMPENSATION ~= 1).
VARIABLE LABELS filter_comp' CHECK_TOTAAL = 4 & COMPENSATION ~= 1 (FILTER)'.
VALUE LABELS filter_comp 0 'Not Selected' 1 'Selected'.
FORMATS filter_comp (f1.0).
FILTER BY filter_comp.
EXECUTE.

* COMPENSATION MANIPULATION CHECK

UNIANOVA 
MANCHECK_COMPENSATION 
 BY VIOLATION COMPENSATION
  /METHOD=SSTYPE(3)
  /INTERCEPT=INCLUDE
  /PRINT=DESCRIPTIVE ETASQ DESCRIPTIVE
  /CRITERIA=ALPHA(.05)
  /DESIGN=VIOLATION COMPENSATION VIOLATION*COMPENSATION.


*Select again the filter for anayses (deselect participants who were not able to answer all check questions correctly

USE ALL.
COMPUTE filter_analyses=(CHECK_TOTAAL = 4).
VARIABLE LABELS filter_analyses 'CHECK_TOTAAL = 4 (FILTER)'.
VALUE LABELS filter_analyses 0 'Not Selected' 1 'Selected'.
FORMATS filter_analyses (f1.0).
FILTER BY filter_analyses.
EXECUTE.

* TRUSTING INTENTIONS

UNIANOVA 
TRUST_SCALE
  BY VIOLATION COMPENSATION
  /METHOD=SSTYPE(3)
  /INTERCEPT=INCLUDE
  /PLOT=PROFILE(VIOLATION*COMPENSATION COMPENSATION*VIOLATION) 
  /EMMEANS=TABLES (COMPENSATION*VIOLATION) COMPARE (VIOLATION) adj (BONFERRONI) 
  /EMMEANS=TABLES(VIOLATION*COMPENSATION) COMPARE (COMPENSATION) adj (BONFERRONI) 
  /PRINT=DESCRIPTIVE ETASQ DESCRIPTIVE
  /CRITERIA=ALPHA(.05)
  /DESIGN=VIOLATION COMPENSATION VIOLATION*COMPENSATION.
