# Supplementary material for: Is Trust for Sale? The Effectiveness of Financial Compensation for Repairing Competence- versus Integrity-Based Trust Violations
Source: PLoS One. 2015 Dec 29;10(12):e0145952. doi: 10.1371/journal.pone.0145952 (PMC4694657; doi:10.1371/journal.pone.0145952)
Supplement: S2 Syntax — Syntax file of Study 2. (SPS) [file pone.0145952.s009.sps]

* Manuscript: Is Trust for Sale? The Effectiveness of Financial Compensation for Repairing Competence- versus Integrity-Based Trust Violations
* Journal: Plos one

** SYNTAX Study 2 (Lab experiment)
______


** age en sex

FREQUENCIES VARIABLES=SEX
  /ORDER=ANALYSIS.

DESCRIPTIVES VARIABLES=AGE
  /STATISTICS=MEAN STDDEV MIN MAX.


***ANOVA

* Competence manipulation check

UNIANOVA MANCHECK_COMPETENCE BY VIOLATION COMPENSATION
  /METHOD=SSTYPE(3)
  /INTERCEPT=INCLUDE
  /PRINT=ETASQ DESCRIPTIVE
  /CRITERIA=ALPHA(.05)
  /DESIGN=VIOLATION COMPENSATION VIOLATION*COMPENSATION.

* Integrity manipulation check

UNIANOVA MANCHECK_INTEGRITY BY VIOLATION COMPENSATION
  /METHOD=SSTYPE(3)
  /INTERCEPT=INCLUDE
  /PRINT=ETASQ DESCRIPTIVE
  /CRITERIA=ALPHA(.05)
  /DESIGN=VIOLATION COMPENSATION VIOLATION*COMPENSATION.

* Compensation manipulation check

UNIANOVA MANCHECK_COMPENSATION BY VIOLATION COMPENSATION
  /METHOD=SSTYPE(3)
  /INTERCEPT=INCLUDE
  /POSTHOC=COMPENSATION(BONFERRONI) 
  /PRINT=ETASQ DESCRIPTIVE
  /CRITERIA=ALPHA(.05)
  /DESIGN=VIOLATION COMPENSATION VIOLATION*COMPENSATION.


*** logitische regressie: trusting behavior
VIOLATION: 0 = COMPTENCE, 1 = INTEGRITY / COMPENSATION: 0 = NO COMPENSATION, 1 = EQUAL COMPENSATION, 2 = OVERCOMPENSATION

* the logistic regression creates the correct dummys!


* Violation = Competence (compare category)! (first)

* Analyse 1: Compensation = No compensation (compare category) (first)
- 1 = no compensation versus equal compensation
- 2 = no compensation versus overcompensation

LOGISTIC REGRESSION VARIABLES TRUST_BEHAVIOR
  /METHOD=ENTER VIOLATION COMPENSATION COMPENSATION*VIOLATION 
  /CONTRAST (VIOLATION)=Indicator(1)
  /CONTRAST (COMPENSATION)=Indicator(1)
  /CRITERIA=PIN(.05) POUT(.10) ITERATE(20) CUT(.5).

* Analyse 2: Compensation = Overcompensation (compare category) (last)
- 1 = overcompensation vs no compensation
- 2 = overcompensation vs equal compensation

LOGISTIC REGRESSION VARIABLES TRUST_BEHAVIOR
  /METHOD=ENTER VIOLATION COMPENSATION COMPENSATION*VIOLATION 
  /CONTRAST (VIOLATION)=Indicator(1)
  /CONTRAST (COMPENSATION)=Indicator
  /CRITERIA=PIN(.05) POUT(.10) ITERATE(20) CUT(.5).


* Violation = Integrity (compare category)! (last)

* Analyse 1: Compensation = No compensation (compare category) (first)
- 1 = no compensation versus equal compensation
- 2 = no compensation versus overcompensation

LOGISTIC REGRESSION VARIABLES TRUST_BEHAVIOR
  /METHOD=ENTER VIOLATION COMPENSATION COMPENSATION*VIOLATION 
  /CONTRAST (VIOLATION)=Indicator
  /CONTRAST (COMPENSATION)=Indicator(1)
  /CRITERIA=PIN(.05) POUT(.10) ITERATE(20) CUT(.5).

* Analyse 2: Compensation = Overcompensation (compare category) (last)
- 1 = overcompensation vs no compensation
- 2 = overcompensation vs equal compensation


LOGISTIC REGRESSION VARIABLES TRUST_BEHAVIOR
  /METHOD=ENTER VIOLATION COMPENSATION COMPENSATION*VIOLATION 
  /CONTRAST (VIOLATION)=Indicator
  /CONTRAST (COMPENSATION)=Indicator
  /CRITERIA=PIN(.05) POUT(.10) ITERATE(20) CUT(.5).
